# Supplementary material for: Stomatal Arrangement Pattern: A New Direction to Explore Plant Adaptation and Evolution
Source: Front Plant Sci. 2021 Apr 30;12:655255. doi: 10.3389/fpls.2021.655255 (PMC8120035; doi:10.3389/fpls.2021.655255)
Supplement: Supplementary file 1 [file Data_Sheet_1.XLSX]

## Sheet: Cola griseiflora
x	y
11.9244	256.149
35.0723	242.82
17.1037	190.609
54.2886	222.244
86.8806	225.026
109.188	218.886
89.4553	194.656
44.2977	166.127
0.944408	103.22
28.874	88.3471
24.3409	49.894
57.763	47.085
53.8487	101.039
65.1691	135.172
89.0726	128.251
121.456	164.63
98.8199	95.5651
99.7742	69.9763
85.0365	9.80394
113.528	32.5372
145.146	64.107
155.166	115.424
178.419	85.2961
155.867	2.63237
220.062	39.3832
238.384	34.7975
272.601	31.9977
340.23	27.9887
311.396	60.4514
279.301	105.676
222.995	79.4175
233.86	122.745
182.842	141.348
228.845	161.886
176.142	195.67
220.639	202.59
199.693	245.545
252.922	254.968
314.304	232.485
320.885	197.362
335.389	167.132
302.086	150.743
324.548	119.805

## Sheet: Carapa procera
x	y
69.5293	241.256
97.4322	252.29
77.1177	205.788
120.003	218.93
146.562	223.132
163.544	241.632
201.752	220.621
176.592	202.772
221.594	188.615
242.68	200.987
256.224	231.762
287.562	231.887
299.963	180.053
336.799	162.451
308.225	147.318
291.948	119.947
341.001	119.46
304.301	85.8628
318.028	47.6882
283.954	51.6482
270.939	78.2203
225.848	125.827
244.175	151.159
269.342	166.278
8.63484	83.3171
19.6805	28.7478
46.9439	24.078
46.8203	70.4989
79.6193	33.7658
112.967	46.8696
128.747	5.28993
152.579	10.1637
161.373	33.4095
164.692	66.1908
189.979	36.2544
189.899	66.2914
228.117	41.1853
261.592	6.50294
202.762	97.0627
339.905	19.1036

## Sheet: Celtis mildbraedii
x	y
33.7187	242.08
5.6141	211.215
50.1206	205.163
27.4482	169.456
51.6893	127.092
25.9121	112.567
5.00026	85.9385
23.1854	53.2577
45.3903	60.5201
40.1286	29.0496
75.3123	88.3593
67.2115	149.485
69.468	180.955
75.9432	210.005
111.314	229.371
127.053	205.768
152.254	214.846
168.911	251.764
186.463	225.74
215.357	216.662
235.63	251.158
256.69	246.317
299.325	254.79
304.857	228.766
336.923	183.981
316.544	171.877
282.78	194.27
247.941	189.428
193.248	188.823
163.204	187.007
96.6064	161.589
159.139	156.747
122.577	134.96
113.085	108.331
71.3408	38.1277
141.134	22.9976
130.125	63.5461
166.211	58.7045
143.756	104.7
187.619	107.726
207.598	76.8605
241.326	62.3357
236.759	10.8936
270.375	19.9716
329.153	46.6005
297.195	68.3877
323.571	83.5177
288.581	110.752
301.053	142.827
252.572	99.253
226.049	115.593
212.083	145.853
186.215	150.695
202.929	47.2057

## Sheet: Garcinia punctata
x	y
131.294	235.978
46.5882	169.166
20.6471	101.725
67.2353	39.5265
131.294	82.8069
151.412	4.58298
206.471	45.7352
217.059	90.1706
314.471	48.7795
271.588	138.286
256.765	199.364
199.588	197.846
93.7059	143.92
312.353	197.67

## Sheet: Mammea africana
x	y
21.4377	247.932
82.9549	255.59
9.88892	193.905
47.9587	177.223
22.9281	147.478
4.43522	90.2003
45.5401	115.649
59.6136	77.8655
26.4871	64.311
62.0593	4.95793
96.1522	43.3578
112.324	15.839
154.113	5.64338
196.399	4.62999
273.478	2.59137
338.179	16.7357
273.859	39.3177
290.821	78.7707
331.989	89.0973
310.461	117.688
261.326	92.7663
208.844	100.245
190.27	62.4093
132.881	91.4833
163.25	124.476
114.548	123.859
86.2881	98.4308
72.7634	132.975
96.7258	162.177
83.7115	202.663
135.74	175.741
162.92	203.328
141.923	233
200.287	226.611
192.451	180.691
230.584	148.887
296.93	153.852
330.971	204.674
279.132	186.229
265.648	211.052
237.693	240.712
275.126	248.332

## Sheet: Petersianthus macrocarpus
x	y
5.10944	195.064
105.892	216.819
77.0301	153.265
24.4582	83.8691
99.7641	6.79106
92.4992	66.6604
154.844	121.077
146.48	185.758
197.715	188.35
214.613	146.637
255.916	202.155
319.011	206.332
305.857	127.788
302.796	86.1063
228.358	85.1538
212.967	25.3198
167.058	38.7527
338.745	3.74537

## Sheet: Prioria balsamifera
x	y
14.7097	207.461
42.0276	174.777
8.93088	127.221
24.6912	89.2414
21.5392	59.6778
53.5853	57.0881
90.3594	98.316
55.6866	113.042
4.72811	29.0374
63.0415	7.48618
83.53	21.7693
325.189	111.874
296.295	159.863
294.719	57.9881
273.705	29.4525
323.088	7.35969
205.935	5.06754
170.212	3.4289
86.682	157.956
57.788	142.076
131.862	130.578
117.152	152.724
164.433	110.57
137.115	93.6376
121.88	75.1399
156.028	55.1348
204.359	81.0734
221.171	49.4292
92.4608	233.973
57.788	228.113
79.8525	186.976
125.558	239.83
158.129	247.798
194.378	229.38
231.677	178.765
188.599	185.56
171.788	149.114
214.866	150.236
264.249	213.125
137.641	194.455
332.018	169.419
139.217	22.911
184.396	34.0652
114	2.81431
104.018	42.3865
215.392	229.412
255.318	115.461

## Sheet: Erythrophleum suaveolens
x	y
25.6746	229.462
13.523	217.291
51.7839	181.19
48.3939	124.483
21.0057	117.635
12.5176	100.688
41.8818	76.2613
11.828	60.9373
28.0668	43.4215
45.908	31.7334
26.0608	3.40801
63.4496	75.1679
81.6601	25.3177
116.895	21.0229
123.302	43.8039
103.946	70.8649
69.9421	118.62
100.481	123.872
74.8757	166.844
106.53	187.465
117.492	166.248
122.925	208.111
124.608	233.549
71.9366	219.85
96.279	253.734
164.061	231.368
207.819	252.501
240.351	230.72
318.623	200.387
329.57	175.459
323.566	122.997
305.81	155.355
292.746	177.107
272.739	173.957
290.962	127.287
304.529	99.7052
304.35	56.2438
338.395	18.5596
292.631	21.2806
267.959	35.0994
235.368	42.5702
212.28	57.9766
180.681	50.6052
141.713	42.7153
165.242	6.63745
225.203	1.77433
156.098	86.1547
180.325	91.9474
169.441	132.246
136.748	114.806
150.078	157.717
172.275	181.533
186.363	152.89
220.034	152.308
217.288	124.221
236.138	101.931
239.199	78.6056
262.902	84.9292
258.406	143.238
202.883	203.747
142.321	190.59

## Sheet: Trichilia gigliana
x	y
28.3399	249.301
57.1601	202.407
69.6489	140.68
67.2472	70.8187
47.5534	43.0654
129.691	11.9626
122.006	143.791
148.904	241.166
204.143	251.693
253.138	217.72
230.562	168.912
202.222	138.288
234.885	115.32
227.199	47.372
208.466	3.34953
313.66	102.879
297.329	2.39252
305.494	63.6411
267.067	83.2598
